# Supplementary material for: Protective Effect of Castanopsis sieboldii Extract against UVB-Induced Photodamage in Keratinocytes
Source: Molecules. 2023 Mar 21;28(6):2842. doi: 10.3390/molecules28062842 (PMC10054760; doi:10.3390/molecules28062842)
Supplement: Supplementary file 1 [file molecules-28-02842-s001.zip]

Archive with 1 entries (1 files):
- molecules-2225142-supplementary.pdf
